# Supplementary material for: Sociodemographic, Clinical, and Therapeutic Characterization of Multiple Myeloma Patients (CharisMMa Study) with Symptomatic Relapse and/or Refractory Disease: An Observational, Multicenter Study in Portugal
Source: Hematol Rep. 2026 May 19;18(3):34. doi: 10.3390/hematolrep18030034 (PMC13214959; doi:10.3390/hematolrep18030034)
Supplement: Supplementary file 1 [file hematolrep-18-00034-s001.zip]

Archive with 1 entries (1 files):
- hematolrep-3385082-supplementary.pdf
